# Supplementary material for: Novel Capsid-Specific Single-Domain Antibodies with Broad Foot-and-Mouth Disease Strain Recognition Reveal Differences in Antigenicity of Virions, Empty Capsids, and Virus-Like Particles
Source: Vaccines (Basel). 2021 Jun 8;9(6):620. doi: 10.3390/vaccines9060620 (PMC8227720; doi:10.3390/vaccines9060620)
Supplement: Supplementary file 1 [file vaccines-09-00620-s001.zip]

Archive with 1 entries (1 files):
- vaccines-1227967-supplementary.pdf
